# Supplementary material for: Long-Term Outcomes after Stroke in Patients with Atrial Fibrillation: A Single Center Study
Source: Int J Environ Res Public Health. 2023 Feb 16;20(4):3491. doi: 10.3390/ijerph20043491 (PMC9967874; doi:10.3390/ijerph20043491)
Supplement: Supplementary file 1 [file ijerph-20-03491-s001.zip]

Archive with 1 entries (1 files):
- ijerph-2210648-supplementary.pdf
